# Supplementary material for: Multigeneration Sublethal Chlorantraniliprole Treatment Disrupts Nutritional Metabolism and Inhibits Growth, Development, and Reproduction of Phthorimaea absoluta
Source: Insects. 2025 May 15;16(5):524. doi: 10.3390/insects16050524 (PMC12112179; doi:10.3390/insects16050524)
Supplement: Supplementary file 1 [file insects-16-00524-s001.zip]

Archive with 1 entries (1 files):
- insects-3610761-supplementary.pdf
